# Supplementary material for: Biochemical and Structural Diversification of C4 Photosynthesis in Tribe Zoysieae (Poaceae)
Source: Plants (Basel). 2023 Nov 30;12(23):4049. doi: 10.3390/plants12234049 (PMC10798372; doi:10.3390/plants12234049)
Supplement: Supplementary file 1 [file plants-12-04049-s001.zip]

Archive with 1 entries (1 files):
- plants-2699636-supplementary.pdf
